# Supplementary material for: Differences in Supragingival Microbiome in Patients with and without Full-Crown Prostheses
Source: Dent J (Basel). 2022 Aug 15;10(8):152. doi: 10.3390/dj10080152 (PMC9406617; doi:10.3390/dj10080152)
Supplement: Supplementary file 1 [file dentistry-10-00152-s001.zip]

Archive with 1 entries (1 files):
- dentistry-1784159-supplementary.pdf
